# Supplementary material for: Aberrant expression of FBXO22 is associated with propofol-induced synaptic plasticity and cognitive dysfunction in adult mice
Source: Front Aging Neurosci. 2022 Nov 8;14:1028148. doi: 10.3389/fnagi.2022.1028148 (PMC9680529; doi:10.3389/fnagi.2022.1028148)
Supplement: Supplementary file 1 [file Data_Sheet_1.ZIP]

Archive with 19 entries (16 files):
- original western blot images/
- original western blot images/GAPDH M.Tif
- __MACOSX/
- __MACOSX/original western blot images/
- __MACOSX/original western blot images/._GAPDH M.Tif
- original western blot images/NMDAR.Tif
- __MACOSX/original western blot images/._NMDAR.Tif
- original western blot images/FB.Tif
- __MACOSX/original western blot images/._FB.Tif
- original western blot images/PSD95 M.Tif
- __MACOSX/original western blot images/._PSD95 M.Tif
- original western blot images/NMDAR M.Tif
- __MACOSX/original western blot images/._NMDAR M.Tif
- original western blot images/FB M.Tif
- __MACOSX/original western blot images/._FB M.Tif
- original western blot images/GAPDH.Tif
- __MACOSX/original western blot images/._GAPDH.Tif
- original western blot images/PSD95.Tif
- __MACOSX/original western blot images/._PSD95.Tif
