# Supplementary material for: Aberrant expression of FBXO22 is associated with propofol-induced synaptic plasticity and cognitive dysfunction in adult mice
Source: Front Aging Neurosci. 2022 Nov 8;14:1028148. doi: 10.3389/fnagi.2022.1028148 (PMC9680529; doi:10.3389/fnagi.2022.1028148)
Supplement: Supplementary file 2 [file Data_Sheet_2.ZIP]

Archive with 57 entries (44 files):
- Raw data in Prism/
- Raw data in Prism/Figure 5.spine/
- Raw data in Prism/Figure 5.spine/.DS_Store
- __MACOSX/
- __MACOSX/Raw data in Prism/
- __MACOSX/Raw data in Prism/Figure 5.spine/
- __MACOSX/Raw data in Prism/Figure 5.spine/._.DS_Store
- Raw data in Prism/Figure 5.spine/spine.pzfx
- __MACOSX/Raw data in Prism/Figure 5.spine/._spine.pzfx
- __MACOSX/Raw data in Prism/._Figure 5.spine
- Raw data in Prism/.DS_Store
- __MACOSX/Raw data in Prism/._.DS_Store
- Raw data in Prism/Figure 6 & 7. Downregulation of FBXO22 expression partially restored learning and memory ability/
- Raw data in Prism/Figure 6 & 7. Downregulation of FBXO22 expression partially restored learning and memory ability/shRNA: Scramble- fear condition.pzfx
- __MACOSX/Raw data in Prism/Figure 6 & 7. Downregulation of FBXO22 expression partially restored learning and memory ability/
- __MACOSX/Raw data in Prism/Figure 6 & 7. Downregulation of FBXO22 expression partially restored learning and memory ability/._shRNA: Scramble- fear condition.pzfx
- Raw data in Prism/Figure 6 & 7. Downregulation of FBXO22 expression partially restored learning and memory ability/shRNA: SCM MWM tendency.pzfx
- __MACOSX/Raw data in Prism/Figure 6 & 7. Downregulation of FBXO22 expression partially restored learning and memory ability/._shRNA: SCM MWM tendency.pzfx
- Raw data in Prism/Figure 6 & 7. Downregulation of FBXO22 expression partially restored learning and memory ability/.DS_Store
- __MACOSX/Raw data in Prism/Figure 6 & 7. Downregulation of FBXO22 expression partially restored learning and memory ability/._.DS_Store
- Raw data in Prism/Figure 6 & 7. Downregulation of FBXO22 expression partially restored learning and memory ability/shRNA: Scramble- OLT.pzfx
- __MACOSX/Raw data in Prism/Figure 6 & 7. Downregulation of FBXO22 expression partially restored learning and memory ability/._shRNA: Scramble- OLT.pzfx
- Raw data in Prism/Figure 6 & 7. Downregulation of FBXO22 expression partially restored learning and memory ability/shRNA: Scramble- MWM.pzfx
- __MACOSX/Raw data in Prism/Figure 6 & 7. Downregulation of FBXO22 expression partially restored learning and memory ability/._shRNA: Scramble- MWM.pzfx
- Raw data in Prism/Figure 6 & 7. Downregulation of FBXO22 expression partially restored learning and memory ability/shRNA: Scramble- NORT.pzfx
- __MACOSX/Raw data in Prism/Figure 6 & 7. Downregulation of FBXO22 expression partially restored learning and memory ability/._shRNA: Scramble- NORT.pzfx
- __MACOSX/Raw data in Prism/._Figure 6 & 7. Downregulation of FBXO22 expression partially restored learning and memory ability
- Raw data in Prism/Figure 3. Western blot-FBXO22 NR1 PSD 95/
- Raw data in Prism/Figure 3. Western blot-FBXO22 NR1 PSD 95/.DS_Store
- __MACOSX/Raw data in Prism/Figure 3. Western blot-FBXO22 NR1 PSD 95/
- __MACOSX/Raw data in Prism/Figure 3. Western blot-FBXO22 NR1 PSD 95/._.DS_Store
- Raw data in Prism/Figure 3. Western blot-FBXO22 NR1 PSD 95/Figure 3. Western blot-FBXO22 NR1 PSD 95.pzfx
- __MACOSX/Raw data in Prism/Figure 3. Western blot-FBXO22 NR1 PSD 95/._Figure 3. Western blot-FBXO22 NR1 PSD 95.pzfx
- __MACOSX/Raw data in Prism/._Figure 3. Western blot-FBXO22 NR1 PSD 95
- Raw data in Prism/Figure 2. Effects of different doses of propofol on spatial learning and memory in mice/
- Raw data in Prism/Figure 2. Effects of different doses of propofol on spatial learning and memory in mice/.DS_Store
- __MACOSX/Raw data in Prism/Figure 2. Effects of different doses of propofol on spatial learning and memory in mice/
- __MACOSX/Raw data in Prism/Figure 2. Effects of different doses of propofol on spatial learning and memory in mice/._.DS_Store
- Raw data in Prism/Figure 2. Effects of different doses of propofol on spatial learning and memory in mice/MWM-escape latency_train.pzfx
- __MACOSX/Raw data in Prism/Figure 2. Effects of different doses of propofol on spatial learning and memory in mice/._MWM-escape latency_train.pzfx
- Raw data in Prism/Figure 2. Effects of different doses of propofol on spatial learning and memory in mice/NORT.pzfx
- __MACOSX/Raw data in Prism/Figure 2. Effects of different doses of propofol on spatial learning and memory in mice/._NORT.pzfx
- Raw data in Prism/Figure 2. Effects of different doses of propofol on spatial learning and memory in mice/MWM.pzf
- __MACOSX/Raw data in Prism/Figure 2. Effects of different doses of propofol on spatial learning and memory in mice/._MWM.pzf
- Raw data in Prism/Figure 2. Effects of different doses of propofol on spatial learning and memory in mice/OLT.pzfx
- __MACOSX/Raw data in Prism/Figure 2. Effects of different doses of propofol on spatial learning and memory in mice/._OLT.pzfx
- __MACOSX/Raw data in Prism/._Figure 2. Effects of different doses of propofol on spatial learning and memory in mice
- Raw data in Prism/Figure 4. electrophysiology/
- Raw data in Prism/Figure 4. electrophysiology/.DS_Store
- __MACOSX/Raw data in Prism/Figure 4. electrophysiology/
- __MACOSX/Raw data in Prism/Figure 4. electrophysiology/._.DS_Store
- Raw data in Prism/Figure 4. electrophysiology/sEPSC Amplitude.pzfx
- __MACOSX/Raw data in Prism/Figure 4. electrophysiology/._sEPSC Amplitude.pzfx
- Raw data in Prism/Figure 4. electrophysiology/sEPSC Frequency.pzfx
- __MACOSX/Raw data in Prism/Figure 4. electrophysiology/._sEPSC Frequency.pzfx
- __MACOSX/Raw data in Prism/._Figure 4. electrophysiology
- __MACOSX/._Raw data in Prism
